# Supplementary material for: Neck circumference as a screening measure for identifying NAFLD among a group of academic employees in Bangkok, Thailand
Source: PLoS One. 2022 Feb 17;17(2):e0263826. doi: 10.1371/journal.pone.0263826 (PMC8853466; doi:10.1371/journal.pone.0263826)
Supplement: S1 File — (XLS) [file pone.0263826.s003.xls]

## Sheet: Sheet1
age_n	te	te_fibrosis	cap	cap_steatosis	gender	bp	sbp	dbp	wt	height	bmi	neck_m	wc_m	hsi
62	3.2	1	280	2	1	121/77	121	77	72.5	177	23.1415	36.8333	89.1667	29.555
52	2.9	1	248	1	1	110/67	110	67	70	172	23.6614	37.1667	80.4	31.6614
66	6.7	1	234	1	1	139/90	139	90	71.6	159	28.3217	39.1	90.1667	38.3217
57	2.6	1	222	1	1	130/78	130	78	60.8	167	21.8007	34.4667	82	31.8007
41	3.2	1	321	3	1	119/79	119	79	77	178	24.3025	37.1667	80.3333	32.3025
44	3.1	1	260	1	1	141/94	141	94	62.1	172	20.9911	35	84.1667	28.9911
43	3.1	1	252	1	1	147/86	147	86	78	165	28.6501	42	99.2	35.0636
46	5.1	1	308	3	1	125/79	125	79	86.1	178	27.1746	39.5333	93	35.1746
43	18.1	4	336	3	1	136/96	136	96	122.5	166	44.4549	43	132.167	54.4549
60	6.3	1	318	3	1	150/86	150	86	86.6	155	36.0458	34	100.667	44.0458
52	4.8	1	330	3	1	114/68	114	68	78	175	25.4694	37.0667	99.5	33.4694
69	5.5	1	313	3	1	113/76	113	76	74	171	25.3069	40	95.5	31.7204
43	4.3	1	281	2	1	116/82	116	82	77.7	174	25.6639	39.1	86	33.6639
45	3.8	1	270	2	1	117/77	117	77	67	175	21.8776	37.2667	90	29.8776
56	5.5	1	252	1	1	136/81	136	81	95	176	30.6689	43	103.067	39.0824
58	5.5	1	249	1	1	141/89	141	89	71	167	25.4581	36.6333	87	31.8715
60	3	1	197	1	1	102/72	102	72	59	167	21.1553	36	89.1667	29.1553
49	6.8	1	340	3	1	136/90	136	90	87	172	29.4078	42	103	35.8213
46	3.5	1	318	3	1	126/75	126	75	72	175	23.5102	36	85.0667	31.5102
59	5.4	1	285	2	1	122/76	122	76	58.4	166	21.1932	34.2667	79.0333	27.6067
44	4.1	1	251	1	1	138/94	138	94	88	174	29.0659	41.1667	103	39.0659
50	4	1	267	2	1	120/82	120	82	80	165	29.3848	37	98.5	37.3848
56	4.4	1	267	2	1	136/78	136	78	54	157	21.9076	34	80.4667	29.9076
50	3.9	1	267	2	1	128/81	128	81	75.3	170	26.0554	34.8333	86.6667	34.0554
51	5.3	1	297	3	1	128/78	128	78	88.9	175	29.0286	38.3333	101.167	39.0286
50	6	1	344	3	1	127/86	127	86	78	169	27.31	40	97	35.31
76	4.1	1	276	2	1	148/82	148	82	80	166	29.0318	36	106	37.4453
49	6.7	1	361	3	1	158/104	158	104	67.9	160	26.5234	39.2667	89	32.9369
42	4.3	1	304	3	1	125/80	125	80	76	166	27.5802	38	92.6667	35.5802
43	5.1	1	306	3	1	128/88	128	88	78.2	170	27.0588	36.2667	96.1333	35.0588
46	4.7	1	244	1	1	112/72	112	72	60.5	167	21.6931	36.1	84.3333	29.6931
44	5.8	1	329	3	1	137/88	137	88	75.7	170	26.1938	35	92	32.6072
45	4.4	1	222	1	1	146/83	146	83	84.7	175	27.6571	39.8333	93.1667	35.6571
59	5.9	1	241	1	1	135/82	135	82	62.8	156	25.8054	39	85	33.8054
42	3	1	274	2	1	142/98	142	98	90	176	29.0548	38.5	103.833	35.4682
43	4.1	1	189	1	1	130/82	130	82	70.7	169	24.754	36.2667	87	32.754
41	4.3	1	231	1	1	149/97	149	97	64	167	22.9481	32.6667	82.8333	30.9481
41	5.4	1	303	3	1	151/81	151	81	83	185	24.2513	44	93	32.2513
45	5.4	1	265	2	1	143/99	143	99	64	170	22.1453	37	80.3333	30.1453
55	6.5	1	326	3	1	125/77	125	77	84	164	31.2314	41	106.167	39.2314
45	4.4	1	230	1	1	119/82	119	82	70.1	176	22.6304	33	77	30.6304
50	5.3	1	225	1	1	125/82	125	82	65.6	173	21.9185	33.5	85.5	29.9185
49	6.7	1	189	1	1	119/83	119	83	48	165	17.6309	32.0667	67.1	24.0443
49	5.4	1	314	3	1	133/94	133	94	64	162	24.3865	39.8333	86.2667	32.3865
46	6.8	1	294	3	1	118/86	118	86	83	170	28.7197	42.3	102.233	35.1332
56	3.1	1	296	3	1	132/81	132	81	60.4	160	23.5938	35	83	31.5938
42	3.9	1	278	2	1	143/90	143	90	91.2	170	31.5571	37.3333	97.1667	39.5571
42	3.4	1	250	1	1	130/77	130	77	59	160	23.0469	37	79	31.0469
59	4.2	1	262	2	1	129/84	129	84	128	169	44.8164	48	143.5	54.8164
55	3.4	1	254	1	1	140/90	140	90	73	170	25.2595	36.4667	78	33.2595
51	5.1	1	170	1	1	127/86	127	86	67.5	161	26.0407	35.6667	88.6667	34.0407
49	3.6	1	239	1	1	134/91	134	91	54	160	21.0938	34.9667	77.9333	29.0938
48	4.5	1	258	1	1	109/69	109	69	71	176	22.921	39	86.1667	30.921
51	4.6	1	233	1	1	119/86	119	86	62	170	21.4533	37.4333	79	29.4533
55	5.5	1	336	3	1	155/83	155	83	83.7	160	32.6953	44	110.333	40.6953
43	5.1	1	360	3	1	123/74	123	74	81.5	165	29.9357	41.4333	94.4	37.9357
56	8.8	2	400	3	1	188/115	188	115	110.7	170	38.3045	44.6667	109.333	46.3045
55	5.5	1	298	3	1	156/90	156	90	75	167	26.8923	40	92	34.8923
50	4.5	1	307	3	1	121/82	121	82	76	178	23.9869	38.1667	91.3	31.9869
53	2.3	1	166	1	1	115/80	115	80	56	157	22.719	35.5667	81.4333	30.719
47	6.1	1	267	2	1	148/91	148	91	81	165	29.7521	40	93	37.7521
45	4.5	1	317	3	1	134/90	134	90	61.6	167	22.0876	37.2333	84	30.0876
52	4.4	1	153	1	1	130/98	130	98	66	165	24.2424	38	94.3333	32.2424
48	3.1	1	261	2	1	129/95	129	95	64	164	23.7954	36	79	31.7954
48	2.7	1	182	1	1	101/64	101	64	67	178	21.1463	34.4	78	29.1463
58	6.9	1	328	3	1	136/86	136	86	82.5	171	28.2138	40.3333	98.6667	36.2138
59	4.4	1	209	1	1	109/76	109	76	71.7	176	23.147	35.3333	84	31.5604
44	5.3	1	151	1	1	138/96	138	96	63	172	21.2953	35.1	76.0333	29.2953
40	4.1	1	277	2	1	125/92	125	92	74	167	26.5338	37.3333	87.6667	34.5338
64	4.4	1	222	1	1	137/86	137	86	78.2	170	27.0588	39.0333	92.0667	33.4723
44	3.4	1	252	1	1	139/98	139	98	75	167	26.8923	35.8333	85.8333	34.8923
43	5.8	1	237	1	1	102/71	102	71	56	171	19.1512	36.2333	76.1	27.1512
48	4.8	1	327	3	1	147/86	147	86	78	165	28.6501	42	99.2	36.6501
43	2.9	1	235	1	1	138/94	138	94	67.7	172	22.884	38.4	85.0667	30.884
54	4.6	1	287	2	1	146/93	146	93	68	178	21.4619	37.1	84.1667	29.4619
47	5.8	1	296	3	1	149/95	149	95	90	172	30.4219	40	109.833	38.4219
52	4.2	1	202	1	1	132/85	132	85	65.4	173	21.8517	36.8333	83.5	31.8517
47	4.1	1	301	3	1	124/83	124	83	91	180	28.0864	43.6333	101	36.0864
48	4.9	1	229	1	1	131/91	131	91	66.6	160	26.0156	36	86.4667	34.0156
44	2.7	1	338	3	1	135/93	135	93	70	178	22.0932	39	86.4667	30.0932
59	7.1	1	236	1	1	116/84	116	84	87	160	33.9844	49	105	41.9844
56	5.1	1	340	3	1	130/77	130	77	75	173	25.0593	40	98.1667	33.0593
56	4.9	1	312	3	1	144/90	144	90	73	168	25.8645	38	88	33.8645
48	4	1	237	1	1	119/87	119	87	57.9	162	22.0622	32.1667	78	30.0622
49	4.8	1	306	3	1	116/86	116	86	86.5	171	29.5818	39.5	97	37.5817
45	5.1	1	232	1	1	95/64	95	64	53	165	19.4674	33	76	27.4674
50	4.1	1	217	1	1	109/80	109	80	59.5	170	20.5882	37	77	28.5882
59	4.9	1	234	1	1	152/109	152	109	70	170	24.2215	39.1667	91.3333	32.2215
42	3.1	1	202	1	1	122/77	122	77	68.3	175	22.302	35	87.2667	28.7155
57	5.4	1	284	2	1	133/88	133	88	83.7	178	26.4171	36.3333	93.3333	34.4171
47	5.8	1	357	3	1	121/78	121	78	75.4	168	26.7149	35.8333	95.1667	34.7149
46	5.3	1	251	1	1	110/76	110	76	63.1	175	20.6041	36.5667	82.1	28.6041
51	10.6	3	292	3	1	133/83	133	83	72	166	26.1286	38	91	34.1286
57	4.2	1	217	1	1	121/80	121	80	63	173	21.0498	37	86.6667	29.0498
49	2.6	1	197	1	1	121/77	121	77	72.5	177	23.1415	36.8333	89.1667	29.555
52	3.3	1	186	1	1	127/81	127	81	64.7	157	26.2485	38	88	34.2485
50	3.5	1	281	2	1	128/81	128	81	76	163	28.6048	40.8333	95.6667	37.0182
42	4.3	1	231	1	1	96/72	96	72	62.7	160	24.4922	30.2667	80.0667	30.9057
45	4.4	1	217	1	1	118/86	118	86	67	170	23.1834	36.1	87	31.1834
70	4.3	1	243	1	1	140/76	140	76	63.2	169	22.1281	32	90.3333	30.1281
55	4.3	1	203	1	1	120/80	120	80	53	160	20.7031	32.6667	78.5	28.7031
41	4.4	1	227	1	1	112/81	112	81	71	176	22.921	39	92.1667	30.921
57	4.9	1	199	1	1	130/72	130	72	63	167	22.5896	36	80	30.5896
59	5.5	1	192	1	1	145/94	145	94	47	164	17.4747	31	69	25.4747
55	6.5	1	289	2	1	131/95	131	95	91.1	176	29.4099	38.6667	102.833	35.8233
43	4.2	1	260	1	1				57.3	168	20.3019	33.5	73.5	28.3019
47	6.9	1	360	3	1	142/89	142	89	98.5	175	32.1633	43	106.167	40.1633
49	5.4	1	386	3	1	143/90	143	90	88	170	30.4498	42.0333	99.1667	38.4498
49	4	1	343	3	1	118/81	118	81	78	164	29.0006	38.4	94.5	37.0006
41	4.1	1	240	1	1	144/99	144	99	69.6	173	23.255	37.1667	86	31.255
56	6.8	1	247	1	1	107/61	107	61	68	170	23.5294	38	88	29.9429
48	5.4	1	208	1	1	132/93	132	93	64	170	22.1453	33.0667	83.2333	30.1453
	3.2	1	322	3	1	137/94	137	94	83	168	29.4076	41	99.3333	37.4076
52	4.8	1	201	1	1	121/83	121	83	67	163	25.2174	39.8333	90.1667	33.2174
43	3.6	1	296	3	1	133/85	133	85	92	176	29.7004	39.6667	99	37.7004
40	3.4	1	204	1	1	111/68	111	68	60.4	175	19.7224	31	78.6667	27.7224
44	5	1	349	3	1	118/84	118	84	86	167	30.8365	40	93.1667	38.8365
43	7.6	2	328	3	1	137/98	137	98	107.6	168	38.1236	43	120.167	48.1236
62	5.5	1	255	1	1	137/72	137	72	67	175	21.8776	36.2333	74.3	29.8776
49	5.8	1	390	3	1	130/75	130	75	78.2	165	28.7236	38.8333	141.167	36.7236
41	10.9	3	375	3	1	121/63	121	63	58	165	21.3039	33	82.3333	29.3039
43	4.6	1	228	1	1	120/72	120	72	62.5	167	22.4103	36.4333	80	30.4103
42	4.5	1	231	1	1	111/66	111	66	68.4	173	22.8541	37.0667	84.0667	30.8541
52	3.4	1	228	1	1	116/74	116	74	64.2	163	24.1635	33.5	88.3333	32.1635
44	4	1	213	1	1	129/76	129	76	50.1	163	18.8566	32	75.4667	26.8566
44	4.7	1	300	3	1	118/74	118	74	89	175	29.0612	41.1	97.0667	37.0612
57	5.5	1	277	2	1	125/81	125	81	85.9	165	31.5519	40.2333	109.233	39.5519
46	6	1	316	3	1	120/75	120	75	70	174	23.1206	37.3333	84.3333	33.1206
42	3.7	1	249	1	1	129/92	129	92	71	162	27.0538	37.1667	89.0667	35.0538
45	6.6	1	323	3	1	118/84	118	84	64	160	25	36.5667	89	33
42	4.6	1	220	1	1	114/81	114	81	66.7	165	24.4995	36.1667	87.8333	32.4995
53	2.8	1	158	1	1	133/79	133	79	60	176	19.3698	36.0667	46.1	27.3698
41	4.4	1	248	1	1	130/88	130	88	68.8	170	23.8062	36.4333	80	31.8062
45	3.8	1	264	2	2	130/82	130	82	64.5	159	25.5132	35.2667	82.0667	35.5132
56	4.4	1	206	1	2	96/67	96	67	59	155	24.5578	31.5667	76	34.5578
45	4	1	193	1	2	126/83	126	83	53.5	150	23.7778	33	76	33.7778
56	3.7	1	216	1	2	130/81	130	81	59.1	159	23.3772	28.8333	82.5	33.3772
50	2.9	1	204	1	2	122/79	122	79	48.7	155	20.2706	29.4667	79	30.2706
56	4.9	1	316	3	2	128/82	128	82	67	156	27.5312	34.4667	85	37.5312
74	4.7	1	234	1	2	149/64	149	64	61	156	25.0657	32.6333	77	37.209
44	2.8	1	196	1	2	124/76	124	76	57.7	158	23.1133	31.4667	74	33.1133
59	5.4	1	328	3	2	129/70	129	70	63	163	23.7118	37.1333	87.8333	33.7118
41	2.6	1	294	3	2	106/64	106	64	59.1	160	23.0859	29	78.8333	33.0859
62	3.7	1	259	1	2	115/73	115	73	46.4	157	18.8243	30	73	28.8243
48	5.8	1	367	3	2	127/83	127	83	86	152	37.223	38.0667	110.1	47.223
49	3.8	1	235	1	2	124/84	124	84	53	158	21.2306	32	82	31.2306
45	5	1	263	2	2	120/84	120	84	56	158	22.4323	31.4667	74	32.4323
52	3.8	1	214	1	2	94/65	94	65	52.4	160	20.4688	29.1667	72.8333	30.4688
58	4.6	1	270	2	2	120/75	120	75	58.9	158	23.594	33.0667	80.7667	33.594
43	6.1	1	196	1	2	141/80	141	80	50	155	20.8117	30	71	30.8117
59	3.3	1	257	1	2	112/78	112	78	64	160	25	32.3333	83	35
42	3.5	1	153	1	2	104/62	104	62	46.2	155	19.23	29	68	29.23
40	3.1	1	227	1	2	124/75	124	75	62	165	22.7732	32.0667	81	32.7732
47	3.6	1	182	1	2	118/85	118	85	53.1	151	23.2885	28.5	80.3333	33.4317
58	3.3	1	278	2	2	136/82	136	82	58.8	158	23.5539	31.1667	80.6667	33.5539
57	4.2	1	264	2	2	120/81	120	81	71	165	26.079	31.3333	92.3333	36.079
59	4.7	1	331	3	2	125/77	125	77	70	165	25.7117	33	95	35.7117
59	3.3	1	206	1	2	111/72	111	72	50.9	162	19.3949	28.8333	76.8333	29.3949
44	3.3	1	173	1	2	106/74	106	74	50.2	160	19.6094	27.8333	68.5	29.7526
	4.3	1	218	1	2	103/76	103	76	61	158	24.4352	34.5	79	34.5785
43	5.8	1	396	3	2	134/97	134	97	71.9	159	28.4403	36	90	40.4403
56	3.6	1	256	1	2	139/89	139	89	58.4	150	25.9556	29.5	91.6667	35.9556
41	4.3	1	326	3	2	111/68	111	68	66	162	25.1486	34.0667	88.2667	35.1486
59	2.9	1	209	1	2	100/50	100	50	53.2	156	21.8606	28.8333	76	31.8606
42	3.9	1	150	1	2	120/80	120	80	49.3	147	22.8146	27.5	78.5	32.8146
72	4.2	1	207	1	2	122/67	122	67	46.1	152	19.9533	31.5333	70	29.9533
56	3.4	1	223	1	2	126/89	126	89	55	155	22.8928	30.4	73.0667	32.8928
57	5.8	1	291	3	2	148/98	148	98	64	153	27.3399	32.5	91.1667	37.4832
41	3.1	1	266	2	2	110/80	110	80	68	160	26.5625	35	84	36.5625
44	4.3	1	312	3	2	143/89	143	89	89	167	31.9122	39	91	43.9122
45	2.7	1	180	1	2	97/77	97	77	44	149	19.8189	30.2667	67.2333	29.9622
56	4.6	1	209	1	2	93/62	93	62	45	156	18.4911	28	62	28.4911
53	4.1	1	233	1	2	103/69	103	69	52.5	148	23.9682	32.4	78	33.9682
47	4.6	1	350	3	2	139/104	139	104	60	153	25.6312	33.0333	81.2667	35.6312
46	2.9	1	241	1	2	133/81	133	81	55.5	152	24.0218	32.6667	80.8333	34.0218
50	5.6	1	311	3	2	154/99	154	99	70.4	160	27.5	30.1667	95	37.5
40	4.2	1	212	1	2	113/75	113	75	55	165	20.202	31.2667	66	30.202
41	6.2	1	319	3	2	122/81	122	81	91.4	157	37.0806	41.0333	106.167	47.0806
60	2.9	1	225	1	2	180/80	180	80	52.5	148.5	23.8071	32.4667	88.2667	33.8071
45	5.3	1	341	3	2	136/84	136	84	73	153	31.1846	34.5	99	41.1846
58	11.2	3	292	3	2	154/96	154	96	58.9	150	26.1778	34.0667	87.0333	36.1778
57	6.3	1	312	3	2	148/90	148	90	80.6	157	32.6991	34.0333	100.033	42.6991
45	2.3	1	230	1	2	124/82	124	82	54.2	162	20.6523	30.1667	78.8333	30.6523
42	3	1	226	1	2	161/100	161	100	63	161	24.3046	31	79.8333	34.3046
49	5.5	1	310	3	2	112/85	112	85	66	153	28.1943	35.1333	90.3667	38.1943
39	4.2	1	256	1	2	116/77	116	77	52	154	21.9261	29.1667	72.8333	31.9261
45	4.4	1	213	1	2	115/67	115	67	56.3	155	23.4339	34	79.1667	33.4339
47	6.1	1	236	1	2	134/87	134	87	61	159	24.1288	33	85	34.1288
60	4.1	1	193	1	2	115/75	115	75	43	153	18.369	29	64	28.369
47	6.8	1	344	3	2	113/77	113	77	80.7	165	29.6419	33.4333	91	39.6419
49	5	1	360	3	2	137/79	137	79	73	152	31.5963	35	86	41.5963
42	3.3	1	214	1	2	155/86	155	86	65	155	27.0552	34	81.4	37.0552
60	5.6	1	208	1	2	118/73	118	73	47	156	19.313	30.1333	67.4	29.313
66	5.5	1	260	1	2	111/68	111	68	57	156	23.4221	34.3333	90	33.5654
59	3.5	1	317	3	2	134/72	134	72	60	155	24.974	34.5	83.1667	34.974
71	2.6	1	208	1	2	122/74	122	74	52	158	20.83	29	75	30.83
41	6.7	1	330	3	2	134/97	134	97	82.7	153	35.3283	41.5667	98.0667	45.3283
43	4.1	1	213	1	2	105/74	105	74	59	157	23.9361	32.4333	76.4	33.9361
54	3.8	1	241	1	2	148/83	148	83	63.5	156	26.093	81.0667	95.1	36.093
60	4.1	1	291	3	2	130/80	130	80	76	158	30.4438	32.6667	94.3333	40.4438
56	4.3	1	185	1	2	137/84	137	84	63.8	158	25.5568	34	84	35.5568
46	3.2	1	275	2	2	114/69	114	69	61.5	162	23.4339	29.8333	78.8333	33.4339
58	4	1	257	1	2	140/85	140	85	66	155	27.4714	34	84	37.4714
57	4.9	1	347	3	2	135/87	135	87	63	156	25.8876	34	68	35.8876
45	3.3	1	247	1	2	97/65	97	65	56	157	22.719	33	83	32.719
57	5.1	1	292	3	2	123/77	123	77	57	152	24.6711	34	85	34.6711
60	6.7	1	168	1	2	125/76	125	76	84	160	32.8125	36.6667	93.3333	42.8125
54	5.5	1	259	1	2	135/81	135	81	67	148	30.588	35.4	97.0667	40.7313
67	3	1	227	1	2	123/79	123	79	50	159	19.7777	30.4333	70	29.7777
53	3.9	1	311	3	2	116/83	116	83	54	151	23.6832	31	80.0667	33.8264
54	3.3	1	217	1	2	127/79	127	79	87.5	159	34.611	35.3333	115	44.611
52	5.6	1	225	1	2	122/86	122	86	46.9	156	19.2719	29.2333	65.7667	29.2719
41	4.3	1	243	1	2	116/78	116	78	62.7	160	24.4922	32.1667	76.1667	34.4922
55	5	1	183	1	2	150/80	150	80	56.5	160	22.0703	31.2333	75.0667	32.0703
56	4	1	207	1	2	107/79	107	79	42.8	149	19.2784	37.4667	64	29.4217
41	3.5	1	195	1	2	93/62	93	62	59.5	165	21.8549	31.4667	79.5333	31.8549
47	4.2	1	181	1	2	123/59	123	59	58	165	21.3039	30	73.6667	31.4472
55	5.4	1	286	2	2	129/81	129	81	74	158	29.6427	32.4	91	39.6427
63	3.2	1	273	2	2	115/73	115	73	64	148	29.2184	34	91	39.2184
41	4.3	1	230	1	2	88/70	88	70	49.6	150	22.0444	28.3333	75.1667	32.0444
51	3.7	1	186	1	2	113/78	113	78	46.7	160	18.2422	29.2333	63.0333	28.2422
51	4.1	1	256	1	2	141/93	141	93	62	155	25.8065	31.3333	77.7667	35.8064
47	3.1	1	196	1	2	103/73	103	73	49	153	20.9321	32.5	75.3333	30.9321
49	4.3	1	357	3	2	128/85	128	85	80.1	158	32.0862	35	96	44.0862
52	4	1	299	3	2	127/84	127	84	60.2	155	25.0572	30.3333	87.3333	37.0572
48	4.4	1	225	1	2	99/65	99	65	46	150	20.4444	30.4333	70.1333	30.4444
40	3.7	1	187	1	2	105/73	105	73	46.5	158	18.6268	35	65.3333	28.6268
59	4.4	1	339	3	2	110/72	110	72	53	153	22.6409	31.4667	78	32.6409
57	4.4	1	274	2	2	146/84	146	84	95	156	39.0368	34	116.333	51.0368
56	8	2	390	3	2	168/97	168	97	72.9	151	31.9723	36.3333	97.8333	44.1155
68	3.6	1	220	1	2	142/83	142	83	57	154	24.0344	33.4667	87	34.0344
53	4.4	1	300	3	2	165/105	165	105	75	154	31.6242	35.3333	95.3333	41.6242
40	3.7	1	199	1	2	106/85	106	85	71	157	28.8044	30.3333	92.6667	38.8044
45	4.2	1	218	1	2	112/78	112	78	77.9	160	30.4297	36.4667	95	40.4297
66	2.6	1	229	1	2	142/83	142	83	53.5	150	23.7778	32.5	54.8333	33.921
46	5.7	1	307	3	2	132/90	132	90	68.3	150	30.3556	36.2333	96.0333	40.3556
46	4.1	1	123	1	2	163/99	163	99	53.1	155	22.102	28.8333	72.5	32.102
48	3.5	1	216	1	2	112/76	112	76	56	155	23.3091	34.0667	84.4667	33.3091
51	4.1	1	304	3	2	102/69	102	69	61	157	24.7475	32	81.1667	34.7475
67	5.4	1	243	1	2	99/69	99	69	60	155	24.974	33.0667	79	34.974
68	3.7	1	261	2	2	132/78	132	78	59	163	22.2063	31.3333	84.2333	32.3496
46	10.9	3	375	3	2	139/84	139	84	59	156	24.2439	33	81.1667	34.2439
50	6.1	1	260	1	2	135/88	135	88	78	160	30.4688	35	98.3333	40.4688
45	4.6	1	222	1	2	117/81	117	81	51.1	155	21.2695	27	73.3333	31.2695
55	3.2	1	251	1	2	143/73	143	73	52.9	155	22.0187	30.3333	74.1667	32.0187
43	6.6	1	277	2	2	107/69	107	69	58.9	153	25.1613	31.3667	78.5333	35.1613
44	4	1	298	3	2	126/86	126	86	75	168	26.5731	31.8333	104.833	36.5731
52	5.6	1	334	3	2	133/90	133	90	58.8	153	25.1185	34	79	37.2618
52	4	1	227	1	2	111/68	111	68	64.2	150	28.5333	36.1667	85	38.5333
68	3.3	1	212	1	2	143/81	143	81	60	157	24.3418	30.1667	65.3333	34.3418
49	3.7	1	235	1	2	163/138	163	138	82.2	149	37.0254	31	95	47.0254
66	5.6	1	172	1	2	125/72	125	72	55	153	23.4952	28	77.3333	33.4952
62	4.4	1	294	3	2	103/69	103	69	69.3	158	27.76	31.4333	95	39.76
57	4.8	1	289	2	2	125/74	125	74	91	165	33.4252	35	106	43.4252
46	5.1	1	214	1	2	114/77	114	77	54.7	155	22.768	32	77.6	32.768
40	3.4	1	292	3	2	109/81	109	81	59	160	23.0469	34	80	33.0469
45	4.5	1	177	1	2	101/66	101	66	52.9	160	20.6641	29	79.6	30.8073
58	4.2	1	324	3	2	91/56	91	56	46.5	159	18.3933	29	69	28.3933
54	3.6	1	208	1	2	122/88	122	88	42.9	156	17.6282	30	67.1667	27.6282
45	3.5	1	206	1	2	131/65	131	65	55	167	19.721	31	53.6667	29.721
66	3.7	1	132	1	2	120/77	120	77	48.1	155	20.0208	31	67.0333	30.1641
46	4.4	1	171	1	2	129/90	129	90	59	170	20.4152	30	74.1667	30.4152
56	3.4	1	228	1	2	137/81	137	81	67.5	158	27.0389	34.1333	87.2333	37.1822
41	3.9	1	321	3	2	119/80	119	80	65	154	27.4077	34.4667	79	37.4077
51	5.6	1	194	1	2	134/76	134	76	46.4	156	19.0664	26	62	29.0664
54	4.9	1	351	3	2	139/80	139	80	75.5	162	28.7685	35	98	38.7685
59	3.2	1	261	2	2	130/76	130	76	63.4	158	25.3966	34	78.4667	37.3966
49	3.8	1	335	3	2	148/93	148	93	54	156	22.1893	31.1667	87.2	32.1893
52	3.6	1	207	1	2	123/76	123	76	74	163	27.852	32.8333	87.5	37.852
50	4.3	1	226	1	2	111/70	111	70	49	157	19.8791	30	70	29.8791
60	2.7	1	239	1	2	141/82	141	82	59	152	25.5367	32.6667	82.1667	35.5367
55	3.1	1	269	2	2	153/100	153	100	65	165	23.8751	32.8333	84	33.8751
57	3.1	1	240	1	2	134/96	134	96	54	160	21.0938	30.8333	77.5	31.0938
60	5.1	1	344	3	2	147/73	147	73	63	160	24.6094	32.2	80.2333	34.6094
55	3.7	1	271	2	2	130/91	130	91	65	159	25.711	31.4333	72	35.8543
57	4.2	1	236	1	2	131/93	131	93	52	160	20.3125	29.1	70.1667	30.4558
45	3.2	1	226	1	2	111/71	111	71	57.4	163	21.6041	30.2	71.1667	31.6041
40	3.1	1	273	2	2	111/74	111	74	59	162	22.4813	33	84.1667	32.4813
52	5	1	210	1	2	113/68	113	68	53.4	160	20.8594	30.3333	64	30.8594
58	5.4	1	206	1	2	131/85	131	85	52.3	149	23.5575	33.3667	79	33.5575
52	2.8	1	220	1	2	116/74	116	74	65	157	26.3702	32.1667	85.4667	36.3702
58	5.9	1	335	3	2	125/80	125	80	63.4	156	26.0519	30.3333	96	36.0519
60	5.7	1	210	1	2	133/86	133	86	41.1	149	18.5127	29.4	66	28.5127
48	6.6	1	201	1	2	116/77	116	77	52.7	153	22.5127	33.1	77.0333	32.656
46	3.9	1	188	1	2	120/80	120	80	60.4	158	24.1948	33.1	74	34.1948
44	4.2	1	199	1	2	116/73	116	73	50.7	156	20.8333	30.1667	74.1667	30.8333
60	4	1	198	1	2	109/61	109	61	55.5	158	22.232	32.3333	72	32.232
54	2.7	1	233	1	2	95/60	95	60	55	157	22.3133	33	77.3	32.3133
57	5	1	349	3	2	130/85	130	85	66.5	159	26.3043	33.1667	80	36.3043
63	4.1	1	253	1	2	152/94	152	94	46.5	150	20.6667	30.3333	70.1667	30.8099
69	4	1	275	2	2	120/70	120	70	50.4	143	24.6467	31.3333	79.6667	34.7899
50	5.5	1	383	3	2	142/91	142	91	59.5	152	25.7531	36	88.1667	35.7531
57	3.6	1	301	3	2	153/84	153	84	60.5	160	23.6328	33.0667	87.1667	33.6328
54	3.4	1	272	2	2	101/67	101	67	51.5	156	21.1621	30.0667	77	31.1621
59	5.7	1	284	2	2	138/89	138	89	80	163	30.1103	37.3667	101	42.1103
53	4.1	1	257	1	2	156/95	156	95	57	150	25.3333	31.8333	74.6667	35.3333
49	4	1	303	3	2	139/90	139	90	69	166	25.0399	32	79	35.0399
47	3.2	1	244	1	2	123/86	123	86	72	152	31.1634	30.1667	91.5	41.3067
51	3.3	1	248	1	2	119/78	119	78	55	154	23.1911	31	72.4333	35.1911
49	5.8	1	239	1	2	92/72	92	72	63.5	155	26.4308	36	85	36.5741
43	3.3	1	225	1	2	125/72	125	72	62	154	26.1427	32.5	80.6667	36.1427
53	6.4	1	393	3	2	148/91	148	91	90	165	33.0578	38.1667	102.1	45.0578
69	4.4	1	291	3	2	148/87	148	87	66.9	157	27.1411	34	90	39.1411
67	6	1	215	1	2	107/73	107	73	45	149	20.2694	29	80.3333	30.2694
54	5.4	1	370	3	2	129/87	129	87	73.6	152.6	31.6059	35.1667	96	41.6059
57	3.1	1	187	1	2	152/96	152	96	48.6	150	21.6	30.1667	68.3333	31.6
57	5.2	1	224	1	2	108/76	108	76	47	153	20.0777	29	64	30.221
43	4.1	1	223	1	2	109/71	109	71	61	160	23.8281	33.3333	81.6667	33.8281
52	5.9	1	199	1	2	129/90	129	90	49.4	158	19.7885	28.6667	73	29.7885
57	3.8	1	229	1	2	131/85	131	85	75	159	29.6665	35.2667	96.1	39.8098
58	4.2	1	276	2	2	142/88	142	88	47.1	152	20.3861	33	73	32.3861
44	5.8	1	156	1	2	98/68	98	68	52	154	21.9261	29	65	31.9261
41	5	1	234	1	2	113/79	113	79	71	163	26.7229	33	94	36.7229
43	5.6	1	258	1	2	112/73	112	73	84.5	160	33.0078	33.4667	100	43.1511
46	3.9	1	258	1	2	116/82	116	82	68	152	29.4321	33.8333	86	39.4321
56	6	1	218	1	2	150/113	150	113	62	157	25.1532	32	87.3333	35.1532
40	3.3	1	237	1	2	143/96	143	96	57.2	163	21.5288	31.2667	76.4333	31.5288
47	3.1	1	189	1	2	120/82	120	82	48.9	156	20.0937	32.5	68	32.0937
55	4.2	1	251	1	2	121/76	121	76	48.9	150	21.7333	34.1667	79.1667	31.7333
63	2.9	1	243	1	2	122/84	122	84	51.9	148	23.6943	32.1333	81.1667	33.6943
43	3	1	107	1	2	127/78	127	78	46	155	19.1467	30	72	29.1467
64	5.9	1	239	1	2	157/90	157	90	52.3	163	19.6846	29.4667	75	29.6846
43	6.5	1	315	3	2	130/78	130	78	83	167	29.7608	37	101.5	41.9041
44	5.5	1	366	3	2	112/79	112	79	85	165	31.2213	37.8333	96.6667	41.2213
57	6.7	1	371	3	2	126/75	126	75	72.3	156	29.7091	36	102.5	39.7091
57	4.2	1	297	3	2	149/99	149	99	68.3	155	28.4287	35.5	88.6667	38.4287
42	2.9	1	210	1	2	106/72	106	72	59.6	154	25.1307	31.6667	74	35.1307
54	5.2	1	185	1	2	100/67	100	67	43.8	158	17.5453	30	68	27.5453
48	2.8	1	250	1	2	115/71	115	71	74.5	162	28.3874	35	85	38.3874
55	4.6	1	242	1	2	116/77	116	77	72	165	26.4463	32.5667	93.0667	36.4463
43	6.7	1	312	3	2	128/95	128	95	83.2	155	34.6306	34.5	100.167	44.7739
68	3.8	1	213	1	2	122/78	122	78	58	154	24.4561	34	86.1667	34.4561
42	4.5	1	232	1	2	135/80	135	80	80	153	34.1749	36	97.3333	44.1749
60	10.1	3	382	3	2	119/78	119	78	74.5	150	33.1111	37.3333	106.333	45.2544
56	2.6	1	213	1	2	125/79	125	79	61	160	23.8281	31.2333	81.1667	33.9714
50	4.9	1	311	3	2	131/81	131	81	70.8	162	26.9776	35.1667	95.1667	37.1209
48	10.4	3	319	3	2	159/92	159	92	84	156	34.5168	38	98	44.66
47	3.7	1	183	1	2	109/81	109	81	47	153	20.0777	28.6667	64.1667	32.0777
48	4.6	1	215	1	2	143/95	143	95	61.8	159	24.4452	33	76	34.4452
70	3	1	305	3	2	128/75	128	75	58.2	158	23.3136	31.6667	78.1667	33.4568
65	4.3	1	227	1	2	104/65	104	65	43.5	148	19.8594	31	71.0333	30.0027
42	6.1	1	370	3	2	120/83	120	83	98.5	160	37	37	108.4	47
48	6.3	1	248	1	2	136/78	136	78	48.7	154	20.5347	29	67	30.5347
43	4.1	1	190	1	2	98/64	98	64	42.6	150	18.9333	29.0667	62.0333	28.9333
49	4.8	1	216	1	2	98/66	98	66	49.9	160	19.4922	32.0333	66.1333	29.6355
41	2.7	1	210	1	2	82/60	82	60	55	164	20.4491	32.0667	79.2667	30.4491
69	3.9	1	247	1	2	134/70	134	70	55	156	22.6003	31.4	73	32.6003
48	3.9	1	214	1	2	109/74	109	74	67	145	31.8668	33.2333	94.1333	43.8668
46	3.8	1	221	1	2	113/77	113	77	68	160	26.5625	34	81	36.5625
48	6	1	182	1	2	107/60	107	60	48	155	19.9792	30	68	29.9792
66	2.5	1	247	1	2	99/68	99	68	49.2	156	20.217	30.4333	79	30.217
71	3	1	223	1	2	147/82	147	82	62.3	150	27.6889	34	88	37.6889
49	4.4	1	342	3	2	126/84	126	84	64.5	151	28.2882	32.1667	84.1667	38.4315
40	4.5	1	240	1	2	157/58	157	58	58	155	24.1415	33	75.1667	34.1415
55	2.9	1	180	1	2	115/83	115	83	49	167	17.5697	29.0667	63.3	27.5697
41	5	1	258	1	2	102/79	102	79	64.9	148	29.6293	32.6667	91.8333	39.6293
46	4.7	1	324	3	2	122/84	122	84	83.4	161	32.1747	37	105.167	42.1747
58	5.8	1	258	1	2	145/77	145	77	59.4	158	23.7943	31.4667	81	33.7943
47	3.7	1	308	3	2	143/93	143	93	75.1	172	25.3853	38.1667	92	35.3853
44	5.1	1	242	1	2	115/80	115	80	62.9	163	23.6742	30.6667	77.1667	33.6742
45	4.1	1	209	1	2	112/73	112	73	62	180	19.1358	31.3333	77	29.1358
57	7.9	2	309	3	2	167/83	167	83	83.3	157	33.7945	35	106	43.7945
54	5.1	1	321	3	2	134/85	134	85	67.5	155	28.0957	34.5	90.6667	38.0957
62	4.9	1	278	2	2	97/61	97	61	51.5	152	22.2905	33	83	32.2905
52	4.3	1	263	2	2	97/61	97	61	80	162	30.4832	35.3333	95.5	40.6264
42	5.5	1	238	1	2	115/86	115	86	62.1	152	26.8785	29.3333	76.1667	36.8785
49	5.6	1	214	1	2	92/63	92	63	52.5	150	23.3333	28	77.5	33.3333
48	4.7	1	358	3	2	154/96	154	96	53	164	19.7055	32	70.3333	29.7055
40	4.5	1	175	1	2	93/65	93	65	40.1	150	17.8222	29.1333	64	27.8222
40	3.8	1	186	1	2	126/90	126	90	52.1	159	20.6084	31	75	30.6084
53	6.5	1	308	3	2	126/86	126	86	66.6	155	27.7211	33.3	86	37.7211
48	4.5	1	320	3	2	133/81	133	81	69	158	27.6398	33.6333	86	37.6398
47	5.1	1	193	1	2	106/72	106	72	45.4	160	17.7344	29.1667	66.5	27.7344
53	5.6	1	254	1	2	107/66	107	66	68	156	27.9421	36	93.1667	37.9421
51	4.5	1	252	1	2	100/75	100	75	58.5	156	24.0385	31.5333	86	34.0385
58	2.8	1	255	1	2	119/75	119	75	50.4	160	19.6875	28.3333	77	29.6875
41	3.4	1	222	1	2	111/68	111	68	67.7	161	26.1178	33.4	88	36.1178
43	3	1	225	1	2	97/67	97	67	56	157	22.719	30	70	32.719
42	4.8	1	290	2	2	116/86	116	86	67	151	29.3847	33.5	92	39.3847
42	3.9	1	182	1	2	112/76	112	76	68.4	160	26.7188	33	87.1667	36.7188
58	4.6	1	180	1	2	135/86	135	86	57	156	23.4221	32	72.3333	33.4221
66	6.9	1	297	3	2	155/99	155	99	73	158	29.2421	36.5	96.3333	39.3854
58	4.1	1	342	3	2	126/85	126	85	73.4	154	30.9496	39.9	97.3	40.9496
58	3.8	1	249	1	2	124/77	124	77	44.8	154	18.8902	29.3333	76.3333	28.8902
55	3.3	1	210	1	2	125/89	125	89	60	148	27.3923	31	92.1667	37.3923
44	4.1	1	243	1	2	113/70	113	70	64	160	25	32.1667	88	35
52	6.9	1	165	1	2	99/68	99	68	52	152	22.5069	27.1667	66.8333	32.5069
42	2.3	1	200	1	2	116/79	116	79	55	167	19.721	31.0667	63.5667	29.721
42	3.8	1	297	3	2	119/74	119	74	65.5	160	25.5859	33.6667	86.5	35.5859
46	4	1	230	1	2	101/71	101	71	62.4	162	23.7769	32.1667	81.5	33.9201
69	4.8	1	182	1	2	118/78	118	78	51.2	157	20.7716	29.3333	77.5	30.9149
58	6.1	1	328	3	2	110/69	110	69	47.8	150	21.2444	29.1667	78.1667	31.2444
56	4.2	1	279	2	2	126/88	126	88	50	150	22.2222	31.0333	70.0667	32.2222
46	6.6	1	327	3	2	135/88	135	88	78	160	30.4688	35	98.3333	40.612
44	5.1	1	238	1	2	120/86	120	86	57.7	164	21.453	21.3333	79	31.453
45	4.1	1	226	1	2	100/73	100	73	39	149	17.5668	27.5	68.8333	27.5668
58	6.2	1	326	3	2	140/80	140	80	76.6	157	31.0763	36	91.4667	41.0763
49	4.4	1	175	1	2	97/61	97	61	43	155	17.898	32.7667	64	27.898
43	3.4	1	186	1	2	103/73	103	73	53	158	21.2306	31.5	79	31.2306
49	5.8	1	273	2	2	120/76	120	76	66.5	161	25.6549	30.8333	85.3333	35.6549
56	5.8	1	351	3	2	127/74	127	74	47.5	144	22.907	31	76.3333	32.907
57	3.7	1	291	3	2	166/95	166	95	56	160	21.875	32.8333	70	31.875
47	5.2	1	353	3	2	114/68	114	68	70	150	31.1111	34.0667	91.5	41.1111
44	4.1	1	311	3	2	133/101	133	101	59	152	25.5367	31.1	83.1	35.5367
59	3	1	256	1	2	131/76	131	76	56	153	23.9224	33	83	33.9224
50	3.4	1	294	3	2	103/74	103	74	61	157.8	24.4972	34.1667	78.3	34.4972
55	3.8	1	240	1	2	144/91	144	91	72	154	30.3593	30.8333	87.3333	40.3593
55	5.1	1	307	3	2	133/70	133	70	45	160	17.5781	35	96	27.5781
50	4.5	1	285	2	2	120/74	120	74	57.8	152	25.0173	30.3333	73.8333	35.0173
43	4	1	189	1	2	107/75	107	75	42.6	156	17.5049	29.8333	72.4333	27.5049
57	6	1	287	2	2	143/83	143	83	74	161	28.5483	36	86	40.5483
45	6	1	346	3	2	128/88	128	88	69.2	158	27.7199	37	84	37.7199
55	4.7	1	277	2	2	134/75	134	75	68.3	163	25.7066	35	81.6667	35.8499
50	2.8	1	250	1	2	120/76	120	76	61.5	167	22.0517	33	83.4667	32.0517
54	5.1	1	266	2	2	114/78	114	78	56.1	163	21.1148	31.5	82.3333	31.1148
73	4	1	276	2	2	108/58	108	58	52	150	23.1111	32.1667	74.1667	33.1111
59	3.4	1	217	1	2	128/85	128	85	67.6	165	24.8301	33.1667	91	34.8301
55	3.8	1	275	2	2	128/83	128	83	60.5	161	23.3401	31.2667	80	33.3401
51	5.1	1	191	1	2	124/84	124	84	54.2	148	24.7443	29.4667	73	34.7443
45	4.4	1	241	1	2	101/70	101	70	47	154	19.8178	28.1667	67	29.9611
49	2.3	1	268	2	2	125/79	125	79	70	163	26.3465	31.7	88	36.3465
51	4.7	1	276	2	2	141/86	141	86	78.2	157	31.7254	35	92	41.7254
47	4.1	1	320	3	2	121/80	121	80	72.6	160	28.3594	30.2	96.1667	38.3594
49	5.5	1	252	1	2	102/74	102	74	59.5	166	21.5924	27.8333	70.8333	31.5924
50	5.7	1	282	2	2	144/99	144	99	70	163	26.3465	30.5	84.8333	36.3465
51	14.9	4	380	3	2	143/82	143	82	90	152	38.9543	35.3	111.267	50.9543
46	4.6	1	322	3	2	131/79	131	79	73.1	162	27.854	37	87.4667	37.854
44	5.9	1	265	2	2	131/92	131	92	73.6	154	31.0339	33.5	100	41.0339
54	3.5	1	322	3	2	126/86	126	86	59	155	24.5578	35.5	85	34.5578
56	5.1	1	354	3	2	138/81	138	81	72.2	158	28.9216	33.0333	97.0667	38.9216
52	4.9	1	287	2	2	130/81	130	81	83.5	170	28.8927	37	100	38.8927
53	6.9	1	381	3	2	147/87	147	87	71	159	28.0843	37.1667	90	38.0843
51	2.6	1	227	1	2	93/63	93	63	50.1	155	20.8533	29	78.1667	30.8533
47	4.2	1	100	1	2	135/35	135	35	58.6	164	21.7876	28.5	73	31.7876
58	3.7	1	272	2	2	139/89	139	89	67	160	26.1719	32.6667	84.3333	36.1719
61	6.1	1	349	3	2	130/84	130	84	58.8	157	23.8549	32.4	85.4667	33.8549
44	4.2	1	358	3	2	127/92	127	92	92	164	34.2058	41.1667	105	44.2058
49	3.4	1	191	1	2	98/73	98	73	46	158	18.4265	30	71	28.4265
40	4.7	1	335	3	2	148/92	148	92	74.5	156	30.6131	34.3667	91	40.6131
59	3.8	1	171	1	2	98/71	98	71	46.9	157	19.0271	28.6667	66.8333	29.0271
48	5.3	1	229	1	2	125/84	125	84	65.3	157	26.4919	27.5	81	36.4919
65	4.4	1	237	1	2	119/74	119	74	52	154	21.9261	33	76.1667	32.0694
48	4.4	1	257	1	2	152/93	152	93	71.8	158	28.7614	32.4	86	38.9047
42	4.9	1	186	1	2	151/107	151	107	61.3	160	23.9453	32	70.1667	33.9453
69	3.5	1	212	1	2	140/83	140	83	58.2	158	23.3136	28	81	33.4568
58	5.1	1	290	2	2	121/74	121	74	58.3	164	21.6761	33.1667	84.1667	33.6761
46	5.5	1	340	3	2	140/100	140	100	75.7	158	30.3237	32.3667	91.5333	40.3237
58	3.1	1	240	1	2	110/68	110	68	52	152	22.5069	32.6333	82.4	32.5069
54	5.6	1	296	3	2	143/91	143	91	65.4	157	26.5325	35.6667	88	36.5325
46	6.9	1	328	3	2	135/84	135	84	75	155	31.2175	35.6	96	41.2175
60	5.2	1	322	3	2	125/76	125	76	70	153	29.903	33.3333	86	39.903
53	3.2	1	256	1	2	106/69	106	69	79	160	30.8594	34	94	40.8594
62	3.4	1	195	1	2	122/87	122	87	50.5	147	23.3699	29.5	82.1667	33.3699
40	5.2	1	253	1	2	122/67	122	67	54	157	21.9076	30.3333	83.3333	31.9076
41	4.1	1	190	1	2	100/74	100	74	46	158	18.4265	30	63.1667	28.4265
58	3.7	1	175	1	2	110/70	110	70	48	152	20.7756	30	64	30.7756
43	4.5	1	276	2	2	119/83	119	83	55.5	164	20.635	30	68	30.635
54	5.3	1	334	3	2	164/94	164	94	64	148	29.2184	32.3333	98.1667	41.3617
39	3.2	1	101	1	2	93/65	93	65	52	165	19.1001	29.4667	72	29.1001
41	6.8	1	397	3	2	152/95	152	95	70	155	29.1363	41	94	39.1363
47	3.3	1	245	1	2	98/75	98	75	61.9	159	24.4848	36.3333	86	34.4848
65	5	1	240	1	2	120/70	120	70	51	158	20.4294	30.8333	74.1333	30.5727
48	3.7	1	281	2	2	113/75	113	75	65	155	27.0552	34	85	37.0552
56	5.4	1	186	1	2	109/76	109	76	47.2	159	18.6701	31.0667	62	28.6701
42	2.5	1	217	1	2	104/69	104	69	48.8	149	21.981	31	71.1667	31.981
55	2.7	1	239	1	2	123/77	123	77	74.9	161	28.8955	34	78	38.8955
44	3.9	1	191	1	2	120/83	120	83	58	162	22.1003	30	77	32.1003
56	5.1	1	221	1	2	99/64	99	64	55	162	20.9572	30.8333	70.8333	30.9572
57	4.9	1	280	2	2	148/93	148	93	67	150	29.7778	34.3333	91.6667	39.7778
58	4.3	1	294	3	2	112/79	112	79	75	167	26.8923	35.5	105.167	36.8923
42	3.4	1	191	1	2	100/63	100	63	56	164	20.8209	29.3333	69.1333	30.8209
46	6.6	1	331	3	2	124/79	124	79	83.1	155	34.589	38.5	95.5	44.589
40	3.1	1	223	1	2	119/84	119	84	60	165	22.0386	33	84	32.0386
49	4.9	1	383	3	2	141/33	141	33	78	160	30.4688	34.1667	97.6667	40.4688
42	4.1	1	190	1	2	99/64	99	64	54.5	155	22.6847	30.6333	66.5333	32.6847
58	4.8	1	364	3	2	152/87	152	87	57.9	161	22.3371	31	76	32.3371
52	4.9	1	360	3	2	114/73	114	73	56.4	153	24.0933	32.0333	82.9667	34.0933
44	3.9	1	205	1	2	94/60	94	60	48.5	162	18.4804	30	63	28.6237
40	3.1	1	214	1	2	110/76	110	76	48	160	18.75	30	63.2333	28.75
42	3.5	1	233	1	2	99/68	99	68	71	161	27.3909	33.2	87.2333	37.3909
52	4.2	1	354	3	2	134/83	134	83	69.4	160	27.1094	36.3667	90.4667	39.1094
51	3.9	1	201	1	2	92/61	92	61	64.5	157	26.1674	30.8333	86.1667	36.1674
42	3.8	1	190	1	2	112/73	112	73	60	156	24.6548	30	77	34.7981
48	4	1	267	2	2	113/78	113	78	69.6	153	29.7322	33	95	39.7322
48	5.4	1	212	1	2	130/90	130	90	62.8	158	25.1562	30.8333	85.8333	35.1562
58	5.2	1	288	2	2	119/76	119	76	77.6	156	31.8869	34.3333	100.833	41.8869
46	5.6	1	233	1	2	114/74	114	74	77	162	29.34	32	102.167	41.34
50	2.9	1	204	1	2	114/75	114	75	49.4	156.7	20.1182	29.1667	79.1667	30.1182
47	3.6	1	266	2	2	137/89	137	89	55.4	150	24.6222	31	73	34.6222
55	4.6	1	308	3	2	129/80	129	80	72	156.5	29.3971	35.8333	87.8333	39.3971
40	4.5	1	307	3	2	102/64	102	64	59.5	160	23.2422	33	81	33.2422
50	3.1	1	222	1	2	128/87	128	87	52	159	20.5688	29.5333	69.4333	30.5688
40	3.7	1	213	1	2	100/67	100	67	61	159	24.1288	31	75.1667	34.1288
45	2.6	1	178	1	2	99/70	99	70	57	160	22.2656	32.2	82.2	32.2656
73	3.6	1	229	1	2	152/93	152	93	64.5	150	28.6667	33	93	40.8099
63	4.3	1	281	2	2	114/73	114	73	54.5	158	21.8314	29	90.3333	31.8314
58	4.9	1	194	1	2	103/84	103	84	63.7	151	27.9374	34.8333	85.6667	37.9374
60	4.9	1	341	3	2	148/75	148	75	57.4	152	24.8442	34	83	34.8442
43	5.1	1	324	3	2	155/97	155	97	62	158	24.8358	36.3333	88.6667	34.8358
72	6.1	1	285	2	2	121/62	121	62	50.8	149.5	22.7291	30	86.3333	32.8723
65	4.7	1	293	3	2	129/86	129	86	56.6	146	26.5528	33.1	81.0667	36.6961
50	2.3	1	219	1	2	118/79	118	79	49.5	159	19.5799	28.8333	72.6667	29.5799
59	5	1	305	3	2	131/79	131	79	54.1	150	24.0444	30.1667	82.8333	34.0444
62	3.8	1	214	1	2	112/71	112	71	64.3	155	26.7638	34.4333	94.2333	36.7638
54	5	1	303	3	2	131/63	131	63	65.6	154	27.6607	33.3333	91.3333	39.6607
42	4.1	1	200	1	2	99/70	99	70	58	154	24.4561	32.0667	69.4	34.4561
56	5.4	1	262	2	2	120/79	120	79	98.3	155	40.9157	31.5	93.6667	50.9157
46	6.5	1	197	1	2	110/67	110	67	42.8	150	19.0222	29.5	65.3333	29.1655
48	4.7	1	294	3	2	125/83	125	83	79.5	182	24.0007	39.0667	86.2667	34.0007
54	3.6	1	216	1	2	112/76	112	76	56.2	158	22.5124	32	76	32.5124
52	3.7	1	268	2	2	174/100	174	100	70	163	26.3465	34	96.3333	36.3465
49	5.6	1	237	1	2	122/63	122	63	56	167	20.0796	32.0333	78.0667	30.0796
58	11.3	3	348	3	2	112/77	112	77	74.9	157	30.3866	34	89	42.5299
46	3.8	1	230	1	2	107/72	107	72	51	167	18.2868	29.4	78	28.2868
58	3	1	294	3	2	114/72	114	72	53.5	150	23.7778	33	77	33.7778
40	3.4	1	217	1	2	101/66	101	66	54.8	161	21.1412	28.6667	73.8333	31.1412
49	4.9	1	322	3	2	146/98	146	98	100	159	39.5554	40.2333	111.2	49.6987
54	4.6	1	249	1	2	147/92	147	92	63.4	170	21.9377	33	93	31.9377
53	3.4	1	250	1	2	100/62	100	62	48	150	21.3333	30.5	77.1667	31.3333
63	3.6	1	308	3	2	143/82	143	82	84.4	163	31.7663	33.3333	102.333	41.7663
57	4.1	1	198	1	2	133/82	133	82	64	158	25.6369	31.4667	84	35.7802
68	5.2	1	264	2	2	130/70	130	70	50	149	22.5215	31	76.5667	32.5215
48	10.2	3	304	3	2	119/89	119	89	74.9	154	31.5821	36.1667	92.3333	41.5821
65	2.5	1	214	1	2	116/67	116	67	53.5	147.5	24.5906	34	81	34.5906
46	2.5	1	212	1	2	137/84	137	84	79.5	157	32.2528	32	86.6667	42.2528
57	4.1	1	240	1	2	141/88	141	88	68	153	29.0487	36	89	39.0487
60	5.8	1	238	1	2	125/90	125	90	47.6	149	21.4405	29.8333	73.1667	33.4405
56	4.9	1	222	1	2	122/80	122	80	59.9	169.2	20.9231	31.1667	71.5	30.9231
46	3.4	1	252	1	2	135/85	135	85	70.5	166.6	25.4003	32.3	82.2333	35.4003
48	4.4	1	232	1	2	137/91	137	91	52.1	150	23.1556	30.6667	74.6667	33.1556
49	3.7	1	220	1	2	117/85	117	85	69.8	158	27.9603	36	90.3333	38.1035
63	5.6	1	334	3	2	159/103	159	103	87	155	36.2123	36	106	48.2123
48	3.5	1	273	2	2	114/75	114	75	64.3	165	23.618	34.4667	86.3667	33.618
52	2.9	1	237	1	2	114/78	114	78	61.3	158	24.5554	33.4333	85	34.5554
58	4.9	1	364	3	2	136/80	136	80	81	157	32.8614	35	99	42.8614
50	4.1	1	305	3	2	193/116	193	116	60	160	23.4375	33	79.3333	33.5808
53	3.8	1	185	1	2	115/77	115	77	46.9	149	21.1252	29.4667	68.2	31.1252
49	5.1	1	227	1	2	124/72	124	72	64.7	154	27.2812	33	77	37.2812
71	5.5	1	295	3	2	142/74	142	74	48	155	19.9792	32	72.5	32.1225
62	3.5	1	209	1	2	91/60	91	60	42.3	152	18.3085	29.0333	67.1667	28.3085
56	3.3	1	228	1	2	112/78	112	78	58	155	24.1415	33.0667	83.7333	34.2848
41	4.1	1	188	1	2	107/69	107	69	48.5	150	21.5556	30.5	72.0333	31.6988
64	4.2	1	193	1	2	104/66	104	66	48	163	18.0662	31	69.4667	28.0662
57	3.3	1	219	1	2	136/85	136	85	58	160	22.6562	31.4333	80	32.6562
59	3.4	1	205	1	2	125/70	125	70	63	161	24.3046	33.1667	88.1667	34.4479
57	4.4	1	196	1	2	126/85	126	85	59.8	159	23.6541	28.6667	85.1667	33.7974
68	4.7	1	255	1	2	146/80	146	80	62.8	160	24.5312	32	98.5333	34.5312
55	6.5	1	300	3	2	133/86	133	86	85	153	36.3108	36	105	46.4541
52	4.9	1	333	3	2	140/88	140	88	67	156	27.5312	36.4667	82.2333	37.5312
46	7.4	1	272	2	2	110/69	110	69	55	151	24.1217	31	75	34.1217
47	3	1	233	1	2	98/69	98	69	58	168	20.5499	29	76.2333	30.5499
60	4	1	164	1	2	117/82	117	82	56.3	159	22.2697	29	71	32.2697
60	5.6	1	172	1	2	106/72	106	72	60.7	158	24.315	28.8333	85.6667	34.315
56	4.4	1	281	2	2	144/89	144	89	58.7	158	23.5139	31.3	85.0333	33.5139
45	5.1	1	296	3	2	146/97	146	97	84	161	32.4062	35.2333	103.067	42.4062
59	4.3	1	191	1	2	105/74	105	74	37.9	152	16.4041	28.4333	62	26.4041
49	4.7	1	204	1	2	137/90	137	90	59.4	159	23.4959	31.5	85.5	33.4959
50	3.1	1	199	1	2	117/82	117	82	63.7	158	25.5167	32.4	88	35.5167
46	4.1	1	189	1	2	97/70	97	70	58.7	158	23.5139	31	81	33.5139
47	2.5	1	200	1	2	105/73	105	73	57.6	159	22.7839	32	78	32.7839
49	5.3	1	217	1	2	127/78	127	78	46.6	153	19.9069	30.1667	68.8333	29.9069
60	4.5	1	259	1	2	154/91	154	91	60	155	24.974	35	93.1667	37.1172
56	3.9	1	194	1	2	115/77	115	77	51.6	150	22.9333	31.6667	76.6667	32.9333
40	3.3	1	222	1	2	120/70	120	70	62	160	24.2188	32.3333	84.1667	34.2188
53	5.6	1	328	3	2	131/89	131	89	76	158	30.4438	30.4667	101.033	40.4438
44	3.9	1	170	1	2	105/62	105	62	49.4	158	19.7885	28.1667	71.8333	29.7885
46	4.4	1	312	3	2	131/83	131	83	59	155	24.5578	30.6667	80.3333	34.701
49	4.3	1	225	1	2	120/89	120	89	60.4	149	27.206	33	80	37.206
41	2.5	1	195	1	2	118/69	118	69	55	161	21.2183	32.1667	82	31.3616
46	3.3	1	286	2	2	140/97	140	97	55.3	163	20.8137	32.1667	79.1667	30.957
49	4.2	1	253	1	2	115/64	115	64	62	158	24.8358	31.2333	88.2	34.8358
59	7	1	279	2	2	162/96	162	96	93	154	39.214	40	106	49.214
70	6.7	1	307	3	2	157/92	157	92	54.5	152	23.589	32.2	80	33.589
	4.5	1	199	1	2	129/79	129	79	70	165	25.7117	36.5	89.1667	35.7117
43	3.2	1	192	1	2	118/78	118	78	62.6	157	25.3966	32	90.1667	37.3966
49	3.9	1	304	3	2	119/84	119	84	81	159	32.0399	36	92	42.0399
49	4	1	225	1	2	114/77	114	77	57	161	21.9899	31	84	31.9899
45	3.6	1	210	1	2	106/63	106	63	57.4	158	22.9931	29.5	81.1667	32.9931
51	5	1	273	2	2	141/80	141	80	76	157	30.8329	38	100	40.8329
41	2.9	1	220	1	2	96/70	96	70	52.3	159	20.6875	30.1667	72.1667	30.6875
56	5.4	1	254	1	2	145/87	145	87	56	158	22.4323	32.2667	82.0333	32.4323
44	5.9	1	283	2	2	117/85	117	85	78	157	31.6443	36.5667	94.1667	41.7876
41	3.8	1	181	1	2	94/63	94	63	52	164	19.3337	29	73	29.477
53	7.7	2	175	1	2	99/66	99	66	45	160	17.5781	29	64.6667	27.5781
53	3.8	1	220	1	2	136/78	136	78	48.8	149	21.981	29	68.1	32.1243
52	6.1	1	224	1	2	134/95	134	95	49.4	152	21.3816	30	70	31.3816
49	2.3	1	220	1	2	123/80	123	80	62	164	23.0518	30	80	33.0518
42	4	1	221	1	2	109/77	109	77	53	156	21.7784	29.8333	70.3333	31.7784
54	2.6	1	211	1	2	138/96	138	96	55.2	153	23.5807	31.2	74.2667	33.5807
51	5.5	1	342	3	2	114/77	114	77	70.3	155	29.2612	32.8333	90	39.2612
47	4.7	1	306	3	2	120/89	120	89	70	163	26.3465	34.4667	97	36.4898
63	2.9	1	235	1	2	124/82	124	82	67	154	28.251	35	92	38.251
44	5.1	1	226	1	2	119/80	119	80	63.9	160	24.9609	33	84	34.9609
44	3.1	1	209	1	2	114/80	114	80	66.1	155	27.513	32.3333	86.8333	37.513
51	3.3	1	223	1	2	133/82	133	82	67	161	25.8478	32.3667	79	35.8478
44	3.4	1	169	1	2	113/82	113	82	63	162	24.0055	32	73	34.0055
54	3.8	1	229	1	2	110/72	110	72	49.9	148	22.7812	27.5	73	32.7812
55	4.2	1	200	1	2	112/66	112	66	47.8	150	21.2444	28.7667	64	31.2444
44	6.1	1	142	1	2	100/64	100	64	54	160	21.0938	31	78	31.0938
43	3.6	1	193	1	2	109/71	109	71	81.3	159	32.1585	33.4	89.5333	42.1585
42	3.5	1	271	2	2	106/72	106	72	81.7	170	28.2699	36.6	94	38.2699
54	4.4	1	222	1	2	118/74	118	74	50.1	149	22.5666	27.6667	83.8333	32.5666
57	3.8	1	303	3	2	142/75	142	75	75	160	29.2969	34	94.1667	39.4401
47	4.5	1	208	1	2	135/84	135	84	58.9	153	25.1613	30	78.8333	35.3045
56	5.3	1	227	1	2	156/102	156	102	47	147	21.7502	31.8333	71.6667	31.7502
43	2.4	1	263	2	2	118/82	118	82	53	150	23.5556	30.6667	72	33.5556
48	5	1	246	1	2	106/64	106	64	58.7	148	26.7988	31	82	36.942
40	6.3	1	214	1	2	132/88	132	88	47	165	17.2635	29.5	63.1667	27.2635
42	4.8	1	262	2	2	112/76	112	76	64	156	26.2985	33.0667	88	36.2985
49	5.1	1	250	1	2	96/63	96	63	65	158	26.0375	32.1667	84.8333	36.0375
59	3.7	1	239	1	2	110/71	110	71	54.3	154	22.8959	31	72	32.8959
71	5.1	1	224	1	2	138/76	138	76	54	152	23.3726	31.3333	85	33.5158
39	4.2	1	206	1	2	112/72	112	72	54	160	21.0938	32	76	31.0938
44	3.4	1	248	1	2	104/71	104	71	43	148	19.6311	29	64	29.6311
58	4.3	1	248	1	2	144/87	144	87	53	155	22.0604	31	80	32.2036
41	3	1	217	1	2	112/80	112	80	55	158	22.0317	30.1667	79.1667	32.175
47	5.6	1	243	1	2	112/72	112	72	56.7	158	22.7127	32.1667	73.1667	32.7127
49	4.9	1	337	3	2	147/89	147	89	63.5	165	23.3242	33	90.3333	33.4674
44	3.4	1	189	1	2	128/90	128	90	54.8	163	20.6255	30.1333	75.0667	30.6255
52	5.8	1	273	2	2	121/87	121	87	87.6	158	35.0905	38.5	113.167	45.0905
50	4.2	1	313	3	2	100/69	100	69	68	160	26.5625	34	100	36.5625
43	3.7	1	206	1	2	124/80	124	80	70	158	28.0404	35	86	38.0404
41	2.9	1	188	1	2	117/78	117	78	60	162	22.8624	32	89	32.8624
56	4.5	1	306	3	2	125/83	125	83	69.4	159	27.4514	35	89	37.5947
67	3.7	1	254	1	2	136/83	136	83	64	152	27.7008	32.6667	84.8333	37.8441
41	3.8	1	254	1	2	118/64	118	64	60	158	24.0346	34.2333	76.3	34.0346
58	4.5	1	276	2	2	140/76	140	76	70	160	27.3438	30.6667	91.3333	37.3438
54	3.9	1	243	1	2	94/68	94	68	53.8	153	22.9826	29.4	80	32.9826
57	3.6	1	207	1	2	150/93	150	93	67	158	26.8386	34.1667	85.1667	36.8386
50	5.2	1	235	1	2	122/80	122	80	63	165	23.1405	32	77	33.1405
62	5.3	1	336	3	2	153/91	153	91	61	154	25.721	34.0667	85.1333	35.721
56	4.3	1	249	1	2	141/97	141	97	70	156	28.764	33.6667	88	38.764
49	3.4	1	246	1	2	102/73	102	73	51	156	20.9566	32.1667	70.3	30.9566
45	4.5	1	214	1	2	110/73	110	73	56.2	163	21.1525	27.3333	64.6667	31.1525
47	7.3	1	343	3	2	129/92	129	92	80	157	32.4557	39.3333	104	42.5989
